# Supplementary material for: Symptom Burden and Time from Symptom Onset to Cancer Diagnosis in Patients with Early-Onset Colorectal Cancer: A Multicenter Retrospective Analysis
Source: Curr Oncol. 2024 Apr 8;31(4):2133–44. doi: 10.3390/curroncol31040158 (PMC11049268; doi:10.3390/curroncol31040158)
Supplement: Supplementary file 1 [file curroncol-31-00158-s001.zip]

Archive with 1 entries (1 files):
- curroncol-2892256-supplementary.pdf
